# Supplementary material for: Ecophysiological performance of terrestrial diatoms isolated from biocrusts of coastal sand dunes
Source: Front Microbiol. 2023 Dec 19;14:1279151. doi: 10.3389/fmicb.2023.1279151 (PMC10758497; doi:10.3389/fmicb.2023.1279151)
Supplement: Supplementary file 1 [file Table_1.XLSX]

## Sheet: Tabelle1
Green fields mark terrestrial diatoms	Low distrubance site	Moderately distrubance site	High distrubance site
Achnanthes aff. minuscula	31	27	2
Achnanthes lemmermannii	29	15	33
Anorthoneis pulex			1
Anorthoneis spec.			1
Anorthoneis vortex	1	1
Astartiella bahusiensis			1
Catenula adhaerens		13	2
Cavinula cf. weinzierlii	3		2
Chrysophyte-Cysts	1	9
Cocconeis aff. pelta A		3
Cocconeis aff. pelta B		3
Cocconeis cf. hoffmannii	5	4	1
Cocconeis disculus		2
Cocconeis nugalas	4	1	2
Cocconeis peltoides	1		29
Cocconeis scutellum	3
Cocconeis sp. A	49	19	46
Cocconeis sp. B	2	1	1
Delphineis minutissima			1
Delphineis surirella			3
Fallacia aequorea			1
Fallacia cf. subpygmaea	3	2
Fallacia clepsidroides		2	2
Fallacia cryptolyra	1		1
Fallacia florinae	2
Fallacia pygmaea	1
Fallacia tenera		1
Gomphonemopsis exigua		4
Halamphora cf. subturgida		1
Hantzschia amphioxys	49	6	12
Luticola terrestris		20
Mayamaea fossalis		1
Navicula aleksandrae	3	6
Navicula bozenae		4
Navicula germanopolonica	6		12
Navicula perminuta		1
Navicula viminoides	13		13
Nitzschia cf. pusilla	4		2
Pennales (nicht bestimmbare Gürtelbänder)	12		1
Pinularia borealis	17		27
Pinularia intermedia	43	183	33
Planothidium deperditum	2		4
Planothidium hauckianum	3		4
Planothidium sp. A	47	39	77
Planothidium sp. B	16	9	27
Planothidium sp. C	53	31	48
Planothidium sp. D	31	1	29
counted microscope fields of view	40	40	60
counted valves	435	409	418
number of taxa	29	28	30
numer of totally intact frustules (100% intact)	135	157	79
number of mostly intact frustules (>90% intact)	75	39	27
number of frustules of aerophilic/terestrial diatoms	109	189	72
percent of totally and mostly intact frustules	48.2759	47.9218	25.3589
terrestrial diatoms	0.25977	0.513447	0.177033
Shannon	2.73906	2.17529	2.64758
Simpson	0.918378	0.771791	0.907294
Fisher alpha	6.99437	6.80949	7.40604
